# Supplementary material for: A Method for Electroporation of Cre Recombinase Protein into Intact Nicotiana tabacum Cells
Source: Plants (Basel). 2023 Apr 12;12(8):1631. doi: 10.3390/plants12081631 (PMC10145609; doi:10.3390/plants12081631)
Supplement: Supplementary file 1 [file plants-12-01631-s001.zip]

Archive with 1 entries (1 files):
- plants-2304543-supplementary.pdf
